# Supplementary material for: Appraising the causal relationship between thyroid function and rheumatoid arthritis: a two-sample bidirectional Mendelian randomization study
Source: Front Immunol. 2023 Nov 28;14:1238757. doi: 10.3389/fimmu.2023.1238757 (PMC10713877; doi:10.3389/fimmu.2023.1238757)
Supplement: Supplementary file 2 [file DataSheet_2.xlsx]

## Sheet: S1
Supplementary Table 1 | GWAS summary statistics: source and description
ID	Phenotypes	Year	Consortium	Population	Number of cases	Number of controls	Sample size(cases)
finn-b-E4_HYTHYNAS	Hypothyroidism	2021	FinnGen	European	26306	187684	213990
finn-b-E4_THYTOXGOITDIF	Graves' disease	2021	FinnGen	European	2350	187684	199034
finn-b-E4_THYTOXNAS	Other types of hyperthyroidism	2021	FinnGen	European	3115	187684	190799
-	TSH	2018	The ThyroidOmics Consortium	European	-	-	54288
-	FT4	2018	The ThyroidOmics Consortium	European	-	-	49269
ebi-a-GCST90013534	Rheumatoid arthritis	2020	NA	European	14361	43923	58284
		-

## Sheet: S2
Supplementary Table 2 | Characteristics of SNPs associated with hypothyroidism.
SNP	EA	Chr	Position	EAF	BETA	SE	P	N	R2	F
rs10118880	A	9	21559961	0.724	-0.0702	0.012	5.34995e-09	213990	0.00196948	422.277
rs10199135	G	2	204828611	0.1434	-0.0849	0.0154	3.64897e-08	213990	0.00177081	379.605
rs10425559	G	19	4837487	0.5994	-0.0633	0.011	9.36095e-09	213990	0.00192427	412.564
rs10905668	T	10	6092055	0.2855	0.0775	0.0119	8.31381e-11	213990	0.00245043	525.65
rs11153158b	C	6	109376118	0.142	0.0922	0.0154	2.175e-09	213990	0.00207142	444.178
rs11211645	G	2	1412581	0.4172	0.0931	0.0109	1.80094e-17	213990	0.00421496	905.768
rs11571297b	C	2	204745003	0.3711	-0.1162	0.0111	1.7398e-25	213990	0.00630253	1357.22
rs11662485	A	18	77276417	0.08092	0.1162	0.0197	3.75803e-09	213990	0.00200841	430.64
rs1203941	C	20	22596589	0.7924	0.0912	0.0133	7.48514e-12	213990	0.00273648	587.18
rs12089835	T	1	19771438	0.3169	0.0682	0.0116	3.93097e-09	213990	0.00201375	431.788
rs12922725	G	16	85671713	0.7272	-0.0716	0.0123	5.70506e-09	213990	0.00203402	436.142
rs13289602a	C	9	4207974	0.1199	0.1028	0.0165	5.02597e-10	213990	0.00223032	478.329
rs1534430	T	2	12644736	0.4173	-0.0642	0.0109	4.13704e-09	213990	0.00200444	429.788
rs1683253	C	1	114638577	0.5565	0.0597	0.0108	3.64301e-08	213990	0.00175929	377.13
rs17008423	T	4	149624705	0.1228	-0.13	0.0167	6.19156e-15	213990	0.00364094	781.965
rs17773965	T	2	217631338	0.2471	-0.0823	0.0125	5.17607e-11	213990	0.00252023	540.661
rs1934804	G	6	148511237	0.3686	0.0744	0.0112	2.93089e-11	213990	0.00257653	552.771
rs1990760b	T	2	163124051	0.5849	0.0768	0.0109	2.063e-12	213990	0.00286409	614.641
rs1993945	T	5	76518195	0.4091	0.136	0.0109	1.293e-35	213990	0.00894234	1930.82
rs201121732	C	16	27395662	0.05895	0.1312	0.0229	9.99494e-09	213990	0.00190983	409.462
rs2110451	A	12	9931347	0.2776	0.0838	0.012	2.9451e-12	213990	0.00281654	604.407
rs244689	G	5	133422816	0.7489	-0.0767	0.0124	5.99902e-10	213990	0.00221254	474.507
rs2456447	G	8	128188198	0.3625	-0.0726	0.0112	1.11699e-10	213990	0.00243608	522.565
rs2928167	G	5	76477820	0.1994	-0.0877	0.0135	8.93717e-11	213990	0.00245567	526.777
rs2983511a	C	6	166043959	0.2627	-0.0901	0.0122	1.64589e-13	213990	0.00314473	675.058
rs3132487a	T	6	31243008	0.1866	0.1701	0.0146	3.25987e-31	213990	0.00878323	1896.16
rs3775291b	T	4	187004074	0.3153	-0.066	0.0116	1.265e-08	213990	0.0018808	403.227
rs41294854	T	6	135401371	0.1232	0.092	0.0163	1.62002e-08	213990	0.00182859	392.014
rs4409785	C	11	95311422	0.1669	0.0891	0.0144	5.96403e-10	213990	0.00220769	473.465
rs4853458	G	2	191959489	0.7687	-0.1144	0.0127	2.84577e-19	213990	0.00465387	1000.53
rs5845323b	GC	22	37583732	0.399	0.086	0.011	4.58881e-15	213990	0.00354711	761.74
rs61759532	T	17	7240391	0.1896	0.0751	0.0138	4.83203e-08	213990	0.0017332	371.527
rs62073975	A	17	45622690	0.06624	-0.1249	0.0218	1.07999e-08	213990	0.00192979	413.751
rs6679677	A	1	114303808	0.1472	0.3161	0.0153	1.15798e-94	213990	0.0250861	5506.27
rs7043516b	C	9	100617433	0.1682	-0.0969	0.0145	2.42996e-11	213990	0.00262738	563.708
rs707937b	G	6	31731014	0.1983	-0.1114	0.0136	2.64911e-16	213990	0.0039458	847.699
rs7148630	T	14	81484459	0.8923	-0.1032	0.0174	2.98003e-09	213990	0.00204699	438.93
rs7310615	G	12	111865049	0.5861	-0.1406	0.0109	5.91562e-38	213990	0.00959109	2072.25
rs73192661b	T	3	188128794	0.3839	-0.1041	0.0111	6.44911e-21	213990	0.00512626	1102.61
rs7320607b	A	13	24785637	0.2949	0.0883	0.0118	6.94544e-14	213990	0.00324248	696.108
rs76169968b	A	11	117082966	0.09834	-0.1048	0.0182	8.44403e-09	213990	0.00194772	417.601
rs7754251ab	C	6	90989125	0.4489	0.0816	0.0108	4.57826e-14	213990	0.00329451	707.315
rs7850258	G	9	100549013	0.653	0.2327	0.0114	5.7544e-93	213990	0.0245395	5383.26
rs7853472b	A	9	127036667	0.3964	0.0964	0.011	2.14487e-18	213990	0.004447	955.855
rs78765971	G	1	108362169	0.1142	0.2127	0.0171	1.08993e-35	213990	0.00915307	1976.74
rs7902146b	T	10	63801030	0.7503	-0.0776	0.0124	4.14601e-10	213990	0.00225635	483.924
rs794999b	G	3	12229015	0.7722	-0.0743	0.0128	6.42999e-09	213990	0.00194219	416.414
rs877636c	A	12	56480583	0.6937	-0.0738	0.0117	2.63003e-10	213990	0.00231452	496.429
rs881858	A	6	43806609	0.6802	0.1008	0.0116	5.00956e-18	213990	0.00442045	950.122
rs9273400	T	6	32627128	0.429	0.2112	0.0116	3.54568e-74	213990	0.021853	4780.76
rs9277542	C	6	33055247	0.255	-0.1092	0.0128	1.22687e-17	213990	0.00453077	973.942
rs932036	T	4	26090862	0.2829	0.0715	0.0119	1.98002e-09	213990	0.00207422	444.781
SNP, single-nucleotide polymorphism; EAF, effect allele frequency; EA, effect allele; BETA, beta. exposure; SE, standard error; P, the Significance level of hypothyroidism; R² was calculated as follows: 2*beta^2*EAF*(1-EAF). The F-statistic for each SNP was calculated as follows: F = (N-2) *R2/ (1− R2). a: Palindromic SNPs with intermediate allele frequencies (>0.01) were removed; b: SNPs were re…

## Sheet: S3
Supplementary Table 3 | Characteristics of SNPs associated with Graves' disease
SNP	EA	Chr	Position	EAF	BETA	SE	P	N	R2	F
rs10995085b	T	10	63961173	0.2271	0.2112	0.0367	8.72107e-09	199034	0.0156588	3166.18
rs11571297b	C	2	204745003	0.3737	-0.2276	0.0313	3.56862e-13	199034	0.0242482	4946.11
rs12199670b	C	6	33874000	0.07769	0.3156	0.0558	1.54301e-08	199034	0.014274	2882.12
rs13098877	T	3	188133163	0.5206	0.1856	0.0304	1.034e-09	199034	0.0171944	3482.12
rs1569723b	A	20	44742064	0.7293	0.1882	0.0344	4.55795e-08	199034	0.013985	2822.95
rs179252b	G	14	81435985	0.5902	-0.3464	0.0311	8.67361e-29	199034	0.0580439	12264.5
rs1894240	G	22	23052772	0.5129	-0.2232	0.032	3.07397e-12	199034	0.0248925	5080.89
rs2395231b	A	6	32637302	0.09489	0.8393	0.0563	2.4632e-50	199034	0.121	27398.1
rs58722186	T	16	79751591	0.3088	0.2147	0.0329	7.00971e-11	199034	0.0196777	3995.11
rs6679677b	A	1	114303808	0.1434	0.4284	0.0448	1.21591e-21	199034	0.0450875	9397.57
rs9272305ab	G	6	32603879	0.1666	0.6294	0.0451	2.64789e-44	199034	0.110005	24600.7
rs9277457	A	6	33053026	0.04722	0.7145	0.0776	3.24265e-20	199034	0.045936	9582.93
SNP, single-nucleotide polymorphism; EAF, effect allele frequency; EA, effect allele; BETA, beta. exposure; SE, standard error; P, the Significance level of graves' disease; R² was calculated as follows: 2*beta^2*EAF*(1-EAF). The F-statistic for each SNP was calculated as follows: F = (N-2) *R2/ (1− R2). The F-statistic for each SNP was calculated as follows: F = (N-K-1) *R2/ K*(1− R2). a: Palind…

## Sheet: S4
Supplementary Table 4 | Characteristics of SNPs associated with other types of hyperthyroidism.
SNP	EA	Chr	Position	EAF	BETA	SE	P	N	R2	F
rs11038350b	G	11	45221963	0.3066	0.1932	0.029	2.77204e-11	190799	9.56e-05	23
rs12134207	A	1	19828716	0.142	0.2154	0.038	1.45801e-08	190799	0.00033	81
rs13099273a	T	3	188133518	0.5574	0.1519	0.0268	1.493e-08	190799	0.00021	51
rs1794530	G	6	32671800	0.1013	0.5976	0.0475	2.99089e-36	190799	0.000375	92
rs4338740b	C	15	49735297	0.3137	0.1905	0.0287	3.18127e-11	190799	0.000102	25
rs4575545	A	16	79755446	0.3051	0.1827	0.0289	2.54302e-10	190799	0.00143	351
rs4903961b	G	14	81462649	0.2969	0.3003	0.0294	1.59993e-24	190799	0.000553	136
rs6679677	A	1	114303808	0.1434	0.3393	0.0388	2.32113e-18	190799	0.000277	68
rs72891915	A	6	33476200	0.04033	0.3717	0.0669	2.733e-08	190799	0.000114	28
rs9265890a	A	6	31313291	0.05634	0.6907	0.077	2.80802e-19	190799	0.000149	36
rs9271671	T	6	32592794	0.5813	-0.2588	0.0294	1.44511e-18	190799	0.000363	89
SNP, single-nucleotide polymorphism; EAF, effect allele frequency; EA, effect allele; BETA, beta. exposure; SE, standard error; P, the Significance level of hyperthyroidism; R² was calculated as follows: 2*beta^2*EAF*(1-EAF). The F-statistic for each SNP was calculated as follows: F = (N-2) *R2/ (1− R2). a: Palindromic SNPs with intermediate allele frequencies (>0.01) were removed; b: SNPs were r…

## Sheet: S5
Supplementary Table 5 | Characteristics of SNPs associated with FT4.
SNP	EA	Chr	Position	EAF	BETA	SE	P	N	R2	F
rs10119187	T	9	57914644	0.98031	0.1061	0.0186	1.17e-08	49269	0.00043458	21.4198
rs10739496	T	9	34468767	0.91621	0.0556	0.0098	1.4e-08	49269	0.000474643	23.3953
rs10818937	T	9	21331549	0.8773	-0.0506	0.0089	1.31e-08	49269	0.000551218	27.1719
rs10946313	T	6	47737501	0.283	-0.0385	0.007	3.8e-08	49269	0.00060153	29.6534
rs11039355	T	11	205685352	0.647	0.0367	0.0067	4.31e-08	49269	0.000615235	30.3294
rs112649654	T	4	135632981	0.6593	-0.0409	0.0071	8.38e-09	44902	0.000751505	33.7679
rs113107469	T	18	12703395	0.8457	-0.0522	0.0092	1.4e-08	49269	0.000711137	35.0605
rs11626434a	C	14	181718601	0.1177	-0.059	0.0093	2.24e-10	49269	0.000722981	35.6449
rs12907106a	C	15	127015440	0.2079	-0.0475	0.007	1.16e-11	49269	0.000743108	36.6379
rs17789218	T	6	4223660	0.8118	0.0497	0.0085	5e-09	49269	0.000754764	37.2131
rs2235544b	A	1	63873658	0.457	-0.0407	0.0074	3.8e-08	49269	0.000822119	40.5367
rs225014	T	14	13436195	0.8974	0.0671	0.0121	2.93e-08	49269	0.000829103	40.8813
rs35799415	T	17	170986579	0.96383	-0.1158	0.0114	3.06e-24	47314	0.000934967	44.2765
rs4149056	T	12	19381386	0.56	0.0455	0.0068	2.21e-11	49269	0.00102022	50.3145
rs4842131	T	9	16030900	0.6616	0.0485	0.0068	9.87e-13	49269	0.00105327	51.9461
rs4954192	T	2	100600097	0.8832	-0.074	0.0082	1.81e-19	49269	0.00112978	55.724
rs56069042	A	18	29306737	0.01465	0.1996	0.022	1.16e-19	49269	0.00115022	56.7329
rs67583169a	C	8	25777481	0.3901	-0.051	0.0073	2.82e-12	49269	0.00123767	61.0519
rs6785807b	A	3	80669580	0.5788	0.0535	0.0067	1.4e-15	49269	0.00139558	68.8521
rs72783371	A	10	101998443	0.3741	0.0583	0.0069	2.93e-17	49269	0.00159169	78.543
rs73405691	A	6	61212179	0.6763	0.0613	0.0095	1.1e-10	49269	0.00164525	81.1903
rs8063103a	C	16	100552559	0.7843	0.0777	0.0068	3.08e-30	49269	0.0020427	100.844
rs9356988	A	6	139092679	0.5023	-0.1037	0.0075	1.76e-43	44811	0.00537673	242.228
rs951366	T	1	54375570	0.4432	0.1387	0.0065	4.99e-101	49269	0.00949471	472.26
SNP, single-nucleotide polymorphism; EAF, effect allele frequency; EA, effect allele; BETA, beta. exposure; SE, standard error; P, the Significance level of FT4; R² was calculated as follows: 2*beta^2*EAF*(1-EAF). The F-statistic for each SNP was calculated as follows: F = (N-2) *R2/ (1− R2). a: Palindromic SNPs with intermediate allele frequencies (>0.01) were removed; b: SNPs were removed durin…

## Sheet: S6
Supplementary Table 6 | Characteristics of SNPs associated with TSH.
SNP	EA	Chr	Position	EAF	BETA	SE	P	N	R2	F
rs1003150a	A	14	81445835	0.772	0.0338	0.0061	3.01e-08	54288	0.000402175	21.8413
rs1042673	A	17	70121339	0.864	0.0442	0.0079	2.21e-08	54288	0.000459121	24.9353
rs1045475	A	16	4015316	0.992216	0.1837	0.024	1.95e-14	48736	0.000521264	25.4165
rs10799824	A	1	19841174	0.03617	-0.0904	0.0155	5.47e-09	50232	0.000569791	28.6369
rs10814915	T	9	4290544	0.1937	-0.0412	0.0067	7.78e-10	54288	0.000530213	28.7984
rs10883361	T	10	101282968	0.3045	0.0392	0.006	6.43e-11	54288	0.000650858	35.3555
rs10957494	A	8	70365025	0.7857	0.044	0.0065	1.29e-11	54288	0.00065195	35.4148
rs1157994	A	17	59338574	0.1571	0.0571	0.0086	3.15e-11	47651	0.000863484	41.1797
rs11606837	T	11	115042837	0.473	-0.0393	0.0064	8.22e-10	54288	0.000769993	41.8321
rs11654194	A	17	70385176	0.5513	0.0395	0.0063	3.61e-10	54288	0.000771913	41.9364
rs11732089	T	4	149665602	0.5911	-0.0402	0.0066	1.12e-09	54288	0.000781196	42.4412
rs11755845	T	6	43904780	0.8777	-0.0614	0.0103	2.5e-09	54288	0.000809355	43.9723
rs118039499	A	8	133771635	0.2756	0.0467	0.0061	1.92e-14	54288	0.000870806	47.3138
rs1203944	T	20	22596879	0.7276	-0.0469	0.0063	9.74e-14	54288	0.000871918	47.3742
rs12218610	T	10	8666609	0.5417	0.0421	0.0061	5.14e-12	54288	0.000880041	47.816
rs12284404	A	11	45228686	0.3782	0.0444	0.0062	7.99e-13	54288	0.000927189	50.3801
rs1265091	T	6	31108129	0.4528	0.0436	0.0064	9.59e-12	54288	0.00094201	51.1862
rs12893151	A	14	81619945	0.6708	-0.0463	0.007	3.73e-11	54288	0.000946771	51.4451
rs13015993	A	2	217625523	0.5041	0.0436	0.0061	8.83e-13	54288	0.000950416	51.6434
rs13329353	T	15	89113877	0.4125	0.0452	0.0074	1.01e-09	54288	0.000990236	53.8092
rs1479567	A	5	76528022	0.2775	-0.0509	0.0073	3.11e-12	54288	0.00103888	56.4554
rs1663070	T	3	12239852	0.2184	-0.058	0.0076	2.32e-14	52048	0.00114848	59.8425
rs17477923	T	15	49711185	0.364	0.0489	0.0082	2.47e-09	54288	0.00110715	60.1693
rs199461	A	17	44762589	0.1795	-0.0624	0.0078	1.24e-15	54288	0.00114694	62.3345
rs2272642	A	8	23294412	0.3897	0.05	0.0063	2.08e-15	54288	0.00118917	64.6321
rs2284736	A	14	81586721	0.3439	0.0531	0.0064	1.07e-16	51018	0.00127239	64.9951
rs2359775a	A	5	76471463	0.3654	0.0532	0.0062	9.43e-18	51942	0.00131257	68.2644
rs2396084	A	6	43804825	0.2404	-0.0587	0.0076	1.13e-14	54288	0.00125842	68.4007
rs2439301	A	8	32433013	0.5916	0.0512	0.0061	4.72e-17	54288	0.00126673	68.8529
rs28502438	T	3	149220109	0.1722	-0.0667	0.0069	4.18e-22	54288	0.00126835	68.9413
rs30217	T	16	14418744	0.4098	-0.0546	0.0061	3.53e-19	54288	0.00144207	78.3973
rs334725	A	1	61610049	0.2125	0.0667	0.0076	1.69e-18	54288	0.00148899	80.9517
rs368187a	C	14	36532576	0.2001	-0.0725	0.0069	8e-26	54288	0.00168263	91.4972
rs4804413	T	19	7222655	0.658	0.0614	0.0065	3.52e-21	54288	0.00169675	92.2665
rs4933466	A	10	89849519	0.8274	0.0826	0.0069	5.04e-33	54288	0.00194871	105.994
rs544873	A	9	136143212	0.8576	-0.1045	0.0114	4.88e-20	51018	0.00266721	136.434
rs58722186	T	16	79751591	0.4679	-0.0772	0.0083	1.39e-20	53074	0.00296764	157.967
rs59381142	A	3	193916181	0.6016	0.0818	0.0069	2.03e-32	52047	0.00320748	167.47
rs7156872a	C	14	93582717	0.2807	-0.0887	0.0065	2.13e-42	54288	0.00317709	173.021
rs75125154	A	1	108363526	0.1726	-0.1113	0.0085	3.56e-39	51018	0.00353815	181.143
rs7529705	A	1	19720092	0.8104	0.115	0.0076	1e-51	52047	0.00406409	212.379
rs753760a	C	6	166046483	0.3631	-0.0921	0.0069	1.22e-40	54288	0.00392326	213.817
rs9298749	A	9	16214340	0.92399	0.1737	0.0147	3.21e-32	51018	0.00423807	217.129
rs9497965	T	6	148521292	0.7166	0.1009	0.0066	9.21e-53	52424	0.00413513	217.672
rs9511147a	C	13	24782996	0.6332	0.1436	0.0062	1.12e-118	53074	0.00957876	513.28
SNP, single-nucleotide polymorphism; EAF, effect allele frequency; EA, effect allele; BETA, beta. exposure; SE, standard error; P, the Significance level of TSH; R² was calculated as follows: 2*beta^2*EAF*(1-EAF). The F-statistic for each SNP was calculated as follows: F = (N-2) *R2/ (1− R2). a: Palindromic SNPs with intermediate allele frequencies (>0.01) were removed.

## Sheet: S7
Supplementary Table 7 | Characteristics of SNPs associated with RA.
SNP	EA	Chr	Position	EAF	BETA	SE	P	N	R2	F
rs10435844	T	9	123668199	0.4942	-0.0784	0.0121	9.73e-11	58284	0.00307287	179.645
rs10911902	T	1	186632317	0.1246	-0.0847	0.0152	2.36e-08	58284	0.00156503	91.3558
rs11123811	C	2	100760172	0.6512	-0.0995	0.0114	2.01e-18	58284	0.00449746	263.305
rs112733823bcef	T	6	30775277	0.0668	0.191	0.0188	3.82e-24	58284	0.00454829	266.294
rs114508013b	A	6	31868765	0.0149	0.488	0.0441	1.82e-28	58284	0.00699095	410.315
rs115521560bcef	C	6	32019382	0.5239	0.7878	0.0364	1.29e-103	58284	0.309605	26136.4
rs11574914	A	9	34710338	0.1513	0.1153	0.0149	9.92e-15	58284	0.00341414	199.665
rs117026326ef	T	7	74126034	0.1113	0.381	0.0424	2.45e-19	58284	0.0287164	1723.13
rs11754264ef	C	6	29931663	0.2742	-0.1359	0.0193	1.88e-12	58284	0.00735112	431.611
rs11889341bcf	T	2	191943742	0.2112	0.1466	0.0129	4.32e-30	58284	0.00716075	420.353
rs12126142	A	1	154425456	0.2969	-0.0751	0.0116	1.01e-10	58284	0.00235471	137.561
rs1234313	G	1	173166247	0.6075	0.0797	0.0133	1.9e-09	58284	0.00302923	177.086
rs12466919	T	2	61092858	0.1733	0.1025	0.0152	1.59e-11	58284	0.0030104	175.982
rs12530098	T	6	14107197	0.1223	0.1382	0.0204	1.35e-11	58284	0.00410033	239.959
rs12918327	T	16	30626616	0.1118	0.0867	0.0157	3.04e-08	58284	0.00149287	87.1373
rs13103285	T	4	10726520	0.4018	0.0989	0.0131	4.29e-14	58284	0.00470196	275.334
rs1355208	G	2	30445322	0.6377	0.0818	0.0119	6.77e-12	58284	0.00309187	180.759
rs139395255	G	6	31449736	0.1839	0.3833	0.0235	8.68e-60	58284	0.0440994	2688.77
rs146305655def	A	6	32268953	0.0141	-0.4379	0.0452	3.29e-22	58284	0.00533128	312.383
rs1538981bd	T	10	31411355	0.3568	0.0671	0.0114	4.42e-09	58284	0.00206655	120.692
rs1571878	T	6	167540842	0.3952	-0.1539	0.0116	4.13e-40	58284	0.0113223	667.445
rs1595260	T	14	69267695	0.7851	0.0845	0.0126	2.29e-11	58284	0.00240938	140.762
rs1611236cef	A	6	29748690	0.212	-0.1165	0.0131	4.54e-19	58284	0.00453465	265.492
rs1858037	A	2	65598300	0.4074	-0.1012	0.0131	1.14e-14	58284	0.00494508	289.642
rs1883832cd	C	20	44746982	0.7483	0.1052	0.0127	1.13e-16	58284	0.00416889	243.988
rs1893592c	C	21	43855067	0.4611	-0.0976	0.0132	1.48e-13	58284	0.00473405	277.222
rs1950897	T	14	68760141	0.5178	0.1069	0.0144	1.02e-13	58284	0.00570656	334.499
rs2069235	A	22	39747780	0.3771	0.1296	0.014	1.69e-20	58284	0.00789069	463.543
rs2073609	C	21	45707976	0.3599	0.1029	0.0182	1.47e-08	58284	0.00487855	285.725
rs2076616	G	1	17412501	0.6098	-0.0885	0.0135	6.2e-11	58284	0.00372727	218.046
rs212389	A	6	159489791	0.4297	0.1058	0.0147	6.66e-13	58284	0.00548618	321.509
rs2233424	T	6	44233921	0.1933	0.1964	0.0187	6.49e-26	58284	0.0120298	709.655
rs2258734	A	1	2483961	0.2989	-0.0921	0.0123	6.04e-14	58284	0.00355513	207.939
rs2275806	A	10	8095340	0.4361	-0.0725	0.0122	2.51e-09	58284	0.0025852	151.061
rs2301888	A	1	17672730	0.3847	-0.1282	0.0121	3.75e-26	58284	0.00778064	457.027
rs244685b	G	5	133423890	0.7884	-0.089	0.0144	6.04e-10	58284	0.00264285	154.439
rs28411352	T	1	38278579	0.1803	0.0914	0.0136	1.66e-11	58284	0.0024693	144.272
rs2841275ef	C	14	105388182	0.6245	0.1617	0.0179	1.71e-19	58284	0.0122629	723.578
rs28421442	A	2	74219615	0.1569	-0.1234	0.0214	7.86e-09	58284	0.00402868	235.749
rs2847297	G	18	12797694	0.5197	0.0903	0.0119	2.65e-14	58284	0.00407072	238.219
rs2918392	C	5	10704797	0.6939	0.0668	0.0122	4.62e-08	58284	0.00189558	110.688
rs3025669ef	G	6	29506431	0.1605	-0.2534	0.0222	2.91e-30	58284	0.0173037	1026.25
rs3087243bcd	A	2	204738919	0.226	-0.1261	0.0124	3.32e-24	58284	0.00556301	326.037
rs3134883b	A	10	6100725	0.2065	0.0991	0.0125	1.98e-15	58284	0.00321843	188.182
rs34046593	A	4	26111593	0.1573	0.1422	0.017	7.17e-17	58284	0.00536082	314.123
rs34502849	A	11	72411787	0.2473	-0.0851	0.014	1.07e-09	58284	0.00269609	157.559
rs34536443a	C	19	10463118	0.5217	-0.3801	0.0474	1.08e-15	58284	0.0721019	4528.78
rs3757387c	C	7	128576086	0.5585	0.1236	0.0137	1.87e-19	58284	0.00753392	442.425
rs3761959	T	1	157669278	0.3069	0.0744	0.0115	9.64e-11	58284	0.00235488	137.571
rs3806624	G	3	27764623	0.7654	0.0863	0.0131	3.94e-11	58284	0.00267466	156.302
rs403214	G	5	102603701	0.5533	-0.0914	0.0146	3.96e-10	58284	0.00412951	241.674
rs42034g	G	7	92239144	0.465	0.0871	0.0153	1.28e-08	58284	0.00377462	220.826
rs4409785	C	11	95311422	0.4338	0.0982	0.017	7.85e-09	58284	0.0047371	277.402
rs4602367b	G	3	17053499	0.6972	0.075	0.0117	1.76e-10	58284	0.00237501	138.75
rs4622308ef	T	12	56469185	0.4615	0.0878	0.0125	2.21e-12	58284	0.00383157	224.17
rs4717901ef	C	7	74016979	0.1939	0.249	0.0349	9.52e-13	58284	0.0193819	1151.94
rs4795400	T	17	38067020	0.2452	0.0743	0.012	5.86e-10	58284	0.00204343	119.339
rs4963581bcd	A	12	24813281	0.5109	0.0856	0.0156	3.75e-08	58284	0.00366194	214.21
rs5020946g	T	6	32450089	0.4122	0.6519	0.0169	1e-200	58284	0.205935	15115
rs502919	C	10	6517167	0.4349	0.0829	0.0134	6.17e-10	58284	0.00337795	197.541
rs5754104ef	A	22	21916361	0.2317	0.0891	0.0139	1.36e-10	58284	0.00282646	165.198
rs5912815ef	G	X	78466147	0.5853	-0.0787	0.0134	4.79e-09	58284	0.00300671	175.766
rs6011186	T	20	62484008	0.3342	-0.1074	0.0171	3.19e-10	58284	0.00513321	300.717
rs61828284	T	1	173299743	0.0386	-0.2018	0.0348	6.33e-09	58284	0.00302248	176.69
rs62422878	T	6	106676470	0.0879	0.1037	0.0176	3.57e-09	58284	0.00172432	100.671
rs6421571cd	C	11	118743772	0.8967	0.134	0.0178	5.57e-14	58284	0.0033265	194.522
rs6479800	C	10	64036881	0.4059	0.1202	0.0181	3.01e-11	58284	0.00696815	408.968
rs660442bcd	A	11	64042997	0.0936	-0.1067	0.0175	1.11e-09	58284	0.00193177	112.805
rs6679677	A	1	114303808	0.0563	0.591	0.023	1.41e-145	58284	0.0371148	2246.5
rs7097397b	A	10	50025396	0.4	-0.0847	0.012	1.42e-12	58284	0.00344356	201.391
rs71508903b	T	10	63779871	0.1689	0.1487	0.0143	3.13e-25	58284	0.00620776	364.061
rs71565312ef	A	6	32179319	0.0146	0.699	0.0402	1.11e-67	58284	0.0140588	831.062
rs7170107	T	15	70010647	0.1214	0.1366	0.0158	6.11e-18	58284	0.00398053	232.921
rs7206670	T	16	11833886	0.3852	0.0701	0.0119	4.14e-09	58284	0.00232748	135.967
rs740122	A	7	28166442	0.4193	-0.0782	0.0134	5.37e-09	58284	0.00297797	174.08
rs76153210	T	6	44284508	0.2047	0.1597	0.0205	6.83e-15	58284	0.00830403	488.028
rs7731626	A	5	55444683	0.1669	-0.1956	0.0184	1.94e-26	58284	0.0106395	626.76
rs7749323	A	6	138230389	0.0461	0.2835	0.0253	3.47e-29	58284	0.00706871	414.911
rs8032939b	C	15	38834033	0.6126	0.1244	0.0123	4.47e-24	58284	0.00734526	431.264
rs8126756bc	C	21	34775444	0.5461	-0.0823	0.0137	1.81e-09	58284	0.00335786	196.362
rs9271365g	G	6	32586794	0.5857	0.4888	0.0128	1e-200	58284	0.115953	7644.37
rs9405192	A	6	382537	0.3995	-0.089	0.0137	9.26e-11	58284	0.00380049	222.345
rs9532434	C	13	40355913	0.7956	0.114	0.0126	1.94e-19	58284	0.00422684	247.394
rs9693589	A	8	11348961	0.4006	0.1127	0.0128	1.5e-18	58284	0.00609966	357.682
rs9927316	G	16	86016401	0.2837	0.0906	0.0136	2.3e-11	58284	0.00333611	195.086
rs9943599	T	11	9752741	0.3545	0.083	0.0131	2.7e-10	58284	0.00315282	184.334
SNP, single-nucleotide polymorphism; EAF, effect allele frequency; EA, effect allele; BETA, beta. exposure; SE, standard error; P, the Significance level of RA; R² was calculated as follows: 2*beta^2*EAF*(1-EAF). The F-statistic for each SNP was calculated as follows: F = (N-2) *R2/ (1− R2). a:Palindromic SNPs with intermediate allele frequencies(>0.01)were removed; b:SNPs were removed during MR-…

## Sheet: S8
Supplementary Table 8 | MR-PRESSO analysis for the bidirectional association between thyroid function and rheumatoid arthritis.
		RAW				Outlier-corrected MR-PRESSO				MR-PRESSO RSSobs	Global test P-value	Number of Remove SNP	Distortion Test P-value
		Causal Estimate	SD	T	P-value	Causal Estimate	SD	T	P-value
Forward MR analysis	Hypothyroidism-RA	0.511309	0.11356	4.50255	4.42055e-05	0.381454	0.0694213	5.49476	4.70794e-06	1421.41	<1E-04	15	<1E-04
	GD-RA	0.110549	0.170321	0.64906	0.530923	0.00254597	0.00628581	0.405035	0.724667	1257.38	<1E-04	8	<1E-04
	other types of hyperthyroidism-RA	-0.067147	0.259799	-0.258457	0.802579	-0.0414703	0.0214249	-1.93561	0.110692	1427.07	<1E-04	3	<1E-04
	TSH-RA	/	/	/	/	/	/	/	/	/	/	/	/
	FT4-RA	-0.0244789	0.0768503	-0.318527	0.75356	-0.0175313	0.0628969	-0.27873	0.783814	51.8736	0.0033	2	0.8874
Reverse MR analysis	RA-Hypothyroidism	0.197755	0.0282722	6.99466	5.96306e-10	0.168076	0.021451	7.83537	4.36198e-11	1092.63	<1E-04	16	0.0001
	RA-GD	0.212641	0.0584396	3.63865	0.000472188	0.291764	0.0549741	5.3073	1.17805e-06	586.71	<1E-04	12	0.0496
	RA-other types of hyperthyroidism	0.156072	0.0439607	3.55026	0.000633481	0.153617	0.0389625	3.94269	0.000176213	426.063	<1E-04	7	0.9479
	RA-TSH	0.00022944	0.00939298	0.0244268	0.980583	-0.00484313	0.00868473	-0.557661	0.578908	108.427	0.0036	1	0.2226
	RA-FT4	/	/	/	/	/	/	/	/	/	/	/	/
		MR, Mendelian randomization; PE, preeclampsia and eclampsia; SD, standard deviation; RSSobs, observed residual sum of squares; SNP, single nucleotide polymorphism; /, MR-presso analysis wasn't performed due to no heterogeneity.
